# Supplementary material for: No gains for bigger brains: Functional and neuroanatomical consequences of relative brain size in a parasitic wasp
Source: J Evol Biol. 2019 Apr 13;32(7):694–705. doi: 10.1111/jeb.13450 (PMC6850633; doi:10.1111/jeb.13450)
Supplement: Supplementary file 2 [file JEB-32-694-s002.xlsx]

## Sheet: Descriptives - Neuropil sorted
Supplementary table S3 belonging to
No gains for bigger brains: Functional and neuroanatomical consequences of artificial selection on relative brain size in a wasp
Relative and absolute volumetric data on several neuropil regions in Small (S), Large (L), and Control (C) lines of selected Nasonia vitripennis wasps
	Descriptives for all measurements are reported with n=9 per selection regime
				Line	Relative volume ¹					Absolute volume ²
					Statistics		Mean (%)	±	SE	Statistics		Mean (µm³)	±	SE
	Total Neuropil			S	N.S.		100			χ²₂=8.0793 p=0.0176	a	9.26539e+06	±	280364
				L			100				b	1.0748e+07	±	459797
				C			100				b	1.0696e+07	±	245597
		Lobula		S	N.S.		8.55404	±	0.231479			796651	±	43488.4
			(Optic Lobe)	L			8.79168	±	0.28468			946590	±	54109.9
				C			8.59443	±	0.213556			922724	±	42705.7
		Medulla		S	N.S.		18.3743	±	0.410629			1.70965e+06	±	85706.7
			(Optic Lobe)	L			18.6763	±	0.262539			2.00943e+06	±	94923.7
				C			18.5024	±	0.346307			1.98545e+06	±	82860.9
		Antennal Lobe		S	χ²₂=19.237 p=0.0007	a	11.2723	±	0.204972			1.04117e+06	±	21828.7
				L		b	12.082	±	0.160909			1.30104e+06	±	64937.8
				C		a	11.2938	±	0.0823955			1.20726e+06	±	24811.5
		Lateral Horn		S	N.S.		2.53139	±	0.0920938			234827	±	11690.6
				L			2.65528	±	0.0665784			285696	±	14985.6
				C			2.75676	±	0.12806			294298	±	14372.7
		Lobes & Peduncle		S	N.S.		4.89927	±	0.104771			453082	±	13545.4
			(Mushroom Body)	L			4.77768	±	0.121138			512191	±	20974.7
				C			5.03666	±	0.118384			537345	±	11205.9
		Calyx		S	N.S.		7.12954	±	0.180381			659176	±	21153.3
			(Mushroom Body)	L			6.97982	±	0.230909			749359	±	36421.9
				C			7.45286	±	0.212128			794863	±	19664
		central body upper part (CBU)		S	N.S.		1.0159	±	0.0426914			93537.9	±	3056.41
			(Central Complex)	L			0.92053	±	0.031495			99409.3	±	6602
				C			0.991896	±	0.0535337			105532	±	4699.26
		Central Body lower part (CBL)		S	N.S.		0.161712	±	0.0104711			14828	±	777.777
			(Central Complex)	L			0.154638	±	0.0111524			16700.7	±	1569.27
				C			0.159738	±	0.00853272			16984.7	±	746.431
		Noduli		S	N.S.		0.0853005	±	0.0050599			7856.49	±	433.769
			(Central Complex)	L			0.0808003	±	0.00511381			8673.11	±	632.617
				C			0.0786906	±	0.00562891			8367.05	±	560.961
		Protocerebral Bridge		S	N.S.		0.244334	±	0.0174646			22695.3	±	1874.16
			(Central Complex)	L			0.230876	±	0.0130731			24830.8	±	1740.6
				C			0.25956	±	0.0209591			27678.1	±	2147.06
		Rest of neuropil		S	N.S.		45.7319	±	0.376273			4.23192e+06	±	108008
				L			44.6505	±	0.445804			4.79411e+06	±	196752
				C			44.8732	±	0.318921			4.79547e+06	±	90560.3
¹ ) Relative neuropil volumes were analysed with linear mixed model in R, followed by Holm-Bonferroni correction for multiple comparisons m=11 (LO,ME,AL,LH,MB-V,CA,CBU,CBL,NO,PB,RoN). A post-hoc comparison (using the phia package) showed that the L line was different from S & C, with no difference between those. S↔L p=0.00012, C↔L p=0.000179, S↔C N.S. p=0.9188
² ) Absolute neuropil volumes were only statistically analysed for the total neuropil volume. Selection regime had a significent effect on total neuropil volume, χ²₂=8.0793, p=0.0176. Post-hoc pairwise comparisons revealed that S was different from L&C, with no difference between those. S↔C p=0.016, S↔L p=0.012, C↔L N.S. p=0.929
